# Supplementary material for: Solidagenone from Solidago chilensis Meyen Protects against Acute Peritonitis and Lipopolysaccharide-Induced Shock by Regulating NF-κB Signaling Pathway
Source: Pharmaceuticals (Basel). 2024 Feb 21;17(3):273. doi: 10.3390/ph17030273 (PMC10974014; doi:10.3390/ph17030273)
Supplement: Supplementary file 1 [file pharmaceuticals-17-00273-s001.zip]

Archive with 1 entries (1 files):
- pharmaceuticals-2822762-supplementary.pdf
